# Supplementary material for: Evolution of the Soil Bacterial Community as a Function of Crop Management: A Metagenomic Study in Orange Tree (Citrus sinensis) Plantations
Source: Plants (Basel). 2025 Jun 11;14(12):1781. doi: 10.3390/plants14121781 (PMC12196881; doi:10.3390/plants14121781)
Supplement: Supplementary file 1 [file plants-14-01781-s001.zip]

Archive with 1 entries (1 files):
- plants-3615491-supplementary.pdf
